# Supplementary material for: Artificial Intelligence in Oral Cancer: A Comprehensive Scoping Review of Diagnostic and Prognostic Applications
Source: Diagnostics (Basel). 2025 Jan 24;15(3):280. doi: 10.3390/diagnostics15030280 (PMC11816433; doi:10.3390/diagnostics15030280)
Supplement: Supplementary file 1 [file diagnostics-15-00280-s001.zip]

Archive with 1 entries (1 files):
- diagnostics-3329837-supplementary.pdf
